# Supplementary material for: Baicalin Relieves Glaesserella parasuis-Triggered Immunosuppression Through Polarization via MIF/CD74 Signaling Pathway in Piglets
Source: Biomolecules. 2025 Apr 29;15(5):640. doi: 10.3390/biom15050640 (PMC12108920; doi:10.3390/biom15050640)
Supplement: Supplementary file 1 [file biomolecules-15-00640-s001.zip]

Archive with 1 entries (1 files):
- biomolecules-3520128-supplementary.pdf
